# Supplementary material for: N-Carbamoylputrescine Amidohydrolase of Bacteroides thetaiotaomicron, a Dominant Species of the Human Gut Microbiota
Source: Biomedicines. 2023 Apr 7;11(4):1123. doi: 10.3390/biomedicines11041123 (PMC10135574; doi:10.3390/biomedicines11041123)
Supplement: Supplementary file 1 [file biomedicines-11-01123-s001.zip]

Archive with 1 entries (1 files):
- biomedicines-2259967-supplementary.pdf
